# Supplementary material for: Best practices to promote rigor and reproducibility in the era of sex-inclusive research
Source: eLife. 2023 Nov 2;12:e90623. doi: 10.7554/eLife.90623 (PMC10622144; doi:10.7554/eLife.90623)
Supplement: Figure 2—source data 1. [file elife-90623-fig2-data1.xlsx]

## Sheet: Figure 2
Figure 2-source data 1
Data used to make Figure 2
Panel A				Panel B
sex	treatment	outcome		sex	treatment	outcome
female	control	871		female	control	1468
female	control	1050		female	control	1313
female	control	1094		female	control	1561
female	control	1124		female	control	1788
female	control	1166		female	control	2098
female	control	1192		female	control	1949
female	control	1426		female	control	1895
female	control	1433		female	control	1506
female	control	1501		female	control	1229
female	control	1544		female	control	1028
female	control	1560		female	control	1965
female	control	1729		female	control	1595
female	control	1910		female	control	1525
female	treated	825		female	treated	1204
female	treated	833		female	treated	1066
female	treated	980		female	treated	933
female	treated	1004		female	treated	1245
female	treated	1090		female	treated	1023
female	treated	1304		female	treated	1688
female	treated	1411		female	treated	1500
female	treated	1417		female	treated	2000
female	treated	1536		female	treated	1595
female	treated	1543		female	treated	1682
female	treated	1644		female	treated	1369
male	control	1158		male	control	2028
male	control	1240		male	control	1438
male	control	1240		male	control	1042
male	control	1308		male	control	965
male	control	1330		male	control	1483
male	control	1434		male	control	1544
male	control	1460		male	control	1475
male	control	1560		male	control	1719
male	control	1573		male	control	1415
male	control	1594		male	control	1712
male	control	1682		male	control	1442
male	control	1799		male	control	1848
male	control	1853		male	control	1128
male	treated	826		male	treated	1541
male	treated	885		male	treated	2035
male	treated	943		male	treated	1753
male	treated	1074		male	treated	1629
male	treated	1108		male	treated	1444
male	treated	1123		male	treated	1758
male	treated	1302		male	treated	2095
male	treated	1358		male	treated	1320
male	treated	1363		male	treated	1627
male	treated	1364		male	treated	2007
male	treated	1410		male	treated	1456
male	treated	1673		male	treated	1049
male	treated	1840		male	treated	1631
